# Supplementary material for: Peanuts (Arachis hypogaea L.) and Mycotoxins: Analytical Approaches, Prevalence, and Innovative Detoxification
Source: Foods. 2025 Mar 6;14(5):902. doi: 10.3390/foods14050902 (PMC11898414; doi:10.3390/foods14050902)
Supplement: Supplementary file 1 [file foods-14-00902-s001.zip]

Archive with 1 entries (1 files):
- foods-3429600-supplementary.pdf
